# Supplementary material for: Synthesis of Hydrophobic Nanosized Silicon Dioxide with a Spherical Particle Shape and Its Application in Fire-Extinguishing Powder Compositions Based on Struvite
Source: Nanomaterials (Basel). 2023 Mar 27;13(7):1186. doi: 10.3390/nano13071186 (PMC10096559; doi:10.3390/nano13071186)
Supplement: Supplementary file 1 [file nanomaterials-13-01186-s001.zip]

Archive with 1 entries (1 files):
- nanomaterials-2292981-supplementary.pdf
